# Supplementary material for: The Fracture Modes of Biomimetic Borosilicate Glass Protective Composite
Source: Materials (Basel). 2025 Feb 7;18(4):739. doi: 10.3390/ma18040739 (PMC11857408; doi:10.3390/ma18040739)
Supplement: Supplementary file 1 [file materials-18-00739-s001.zip]

Archive with 1 entries (1 files):
- materials-3413831-supplementary.pdf
